# Supplementary material for: Large Cyclability of Elastocaloric Effect in Highly Porous Ni-Fe-Ga Foams
Source: Materials (Basel). 2024 Mar 9;17(6):1272. doi: 10.3390/ma17061272 (PMC10972506; doi:10.3390/ma17061272)
Supplement: Supplementary file 1 [file materials-17-01272-s001.zip]

Archive with 1 entries (1 files):
- materials-2904741-supplementary.pdf
